# Supplementary material for: Disturbed alternative splicing of FIR (PUF60) directed cyclin E overexpression in esophageal cancers
Source: Oncotarget. 2018 May 1;9(33):22929–44. doi: 10.18632/oncotarget.25149 (PMC5955432; doi:10.18632/oncotarget.25149)
Supplement: Supplementary file 2 [file oncotarget-09-22929-s002.xlsx]

## Sheet: Table S1
Table S1: Definition of Stages of ESCC patients in this study according to Japanese Classification of Esophageal Cancer.
Stages
	N0	N1
Tis	0
T1	Ⅰ	ⅡB
T2	ⅡA
T3		Ⅲ
T4	Ⅲ
M1a	ⅣA
M1b	ⅣB
Tis: intraepithelial cancer
T1: lamina propria mucosae or submucosal invasion
T2: muscularis propria invasion
T3: adventitial invasion
T4: surrounding tissue invasion
N0: no lymph node metastasis
N1: lymph node metastasis
M1a: metastasis within neck lymph nodes
M1b: metastasis to other organs
