# Supplementary material for: Disturbed alternative splicing of FIR (PUF60) directed cyclin E overexpression in esophageal cancers
Source: Oncotarget. 2018 May 1;9(33):22929–44. doi: 10.18632/oncotarget.25149 (PMC5955432; doi:10.18632/oncotarget.25149)
Supplement: Supplementary file 3 [file oncotarget-09-22929-s003.xlsx]

## Sheet: Sheet1
TableS2: Antibody lists used in this study.
Primary antibodies	Company	Catalog#	Use
anti-Fbxw7	abcam(Tokyo,Japan)	ab171961	WB,ICC/IF
anti-FIR(Total FIRs 6B4)	see Materials and Methods		WB,IF,FC
anti-SAP155	MBL(Nagoya,Japan)	D221-3	WB,IP
anti-c-Myc (9E10)	Santa Cruz Biotechnology Inc.(Santa Cruz,CA)	sc-40	WB,IP,IF,IHC,ELISA
anti-TP53(DO-1)	Santa Cruz Biotechnology Inc.(Santa Cruz,CA)	sc-126	WB,IP,IF,IHC,FC
anti-Notch1(D6F11)	Cell signaling Technology Inc.(Danvers,MA)	#4380	WB,IF-ICC,FC
anti-cyclinE(HE12)	Santa Cruz Biotechnology Inc.(Santa Cruz,CA)	sc-247	WB,IF,IHC,FC
anti-β-Actin	Santa Cruz Biotechnology Inc.(Santa Cruz,CA)	sc-1615	WB,IP,IF,FC
anti-γH2AX(phospho S139)	abcam(Tokyo,Japan)	ab2893	WB,IP,ICC,IHC
anti-GSK3β(27C10)	Cell signaling Technology Inc.(Danvers,MA)	#9315	WB,IP,IHC
anti-P27(Kip1)	BD Transduction Laboratories(Tokyo,Japan)	610241	WB,IF
anti-E-cadherin(HECD-1)	abcam(Tokyo,Japan)	ab1416	WB,FC,ICC,IP,IHC,ICC/IF
p44/42 MAP kinase(L34F12)(anti-ERK)	Cell signaling Technology Inc.(Danvers,MA)	4696	WB,IHC,IF,FC
anti-PP1(E-9)	Santa Cruz Biotechnology Inc.(Santa Cruz,CA)	sc-7482	WB,IF,IHC,ELISA
Secondary antibodies
anti-mouse/HRP	DAKO(Tokyo,Japan)
anti-Rabbit/HRP	ECL(Amersham Pharmacia)
anti-Goat/HRP	Molecular Probes,Invitrogen(Tokyo,Japan)
			WB:western blotting
			ICC:immunocytochemistry
			IF:immunofluorescence
			IP:immunoprecipitation
			IB:immunoblotting
			FC:Flow Cytometry
			IHC:immunohistochemistry
