# Supplementary material for: Disturbed alternative splicing of FIR (PUF60) directed cyclin E overexpression in esophageal cancers
Source: Oncotarget. 2018 May 1;9(33):22929–44. doi: 10.18632/oncotarget.25149 (PMC5955432; doi:10.18632/oncotarget.25149)
Supplement: Supplementary file 4 [file oncotarget-09-22929-s004.xlsx]

## Sheet: Sheet1
	Table S3:The PCR primers and qRT-PCR conditions used in this study.
	Targets (mRNAs)	qRT-PCR primers	Sequence	PCR conditions	PCR product size
1	FIR	FIR-Forward(exon2)	5'-CCATAGCTCTCCAGGTCA-3'	95℃,10min(95℃;10sec,63℃;15sec,72℃；14sec)×40cycles,40℃;30sec
2	FIRΔexon2	FIR-Forward(exon1-3)	5'-CGACCATAGCTCTCGGCA-3'	95℃,10min(95℃;10sec,60℃;20sec,72℃；13sec)×45cycles,40℃;30sec
	FIR, FIRΔexon2	FIR-Reverse	5'-CGTAGACGCGGCACATGA-3'(exon6)
	(common)
3	HPRT	HPRT-Forward	5'-GCGTCGTGATTAGCGATGA-3'	95℃; 10min, (95℃; 10sec, 58℃;10 sec, 72℃; 7sec )X35cycles, 70℃; 15sec, 40℃; 30sec
		HPRT-Reverse	5'-ATGGCCTCCCATCTCCTT-3'	LigtCycler FastStart DNA Master SYBR Green Ⅰ
4	Notch1	Notch1-Forward	5'-AATGGCGGGAAGTGTGAA-3'	95℃; 10min, (95℃; 10sec, 58℃;10 sec, 72℃; 7sec )X35cycles, 70℃; 15sec, 40℃; 30sec
		Notch1-Reverse	5'-CACAGCTGCAGGCATAGTCT-3'	LigtCycler FastStart DNA Master SYBR Green Ⅰ
5	CyclinE1	CyclinE1-Forward	5'-AAGGGATCAGCACTTTCTTGAG-3'	95℃; 10min, (95℃; 10sec, 58℃; 10sec, 72℃; 6sec )X35cycles, 70℃; 15sec, 40℃; 30sec
		CyclinE1-Reverse	5'-CGCCATATACCGGTCAAAGA-3'	LigtCycler FastStart DNA Master SYBR Green Ⅰ
6	TP53	tp53-F1(exon1)	5'-tgctcaagactggcgctaaa	94℃; 3min, (94℃; 30sec, 54℃;30 sec, 72℃; 60sec )X35cycles, 72℃; 3min	696bp (PCR product)
		tp53-R1(exon5)	5'-cctcacaacctccgtcatgt	TaKaRa Ex Taq HS
		tp53-F2(exon4)	5'-cattctgggacagccaagtc	94℃; 3min, (94℃; 30sec, 54℃;30 sec, 72℃; 60sec )X35cycles, 72℃; 3min	697bp (PCR product)
		tp53-R2(exon10)	5'-cctcattcagctctcggaac	TaKaRa Ex Taq HS
		tp53-F3(exon7)	5'-cctcaccatcatcacactgg	94℃; 3min, (94℃; 30sec, 54℃;30 sec, 72℃; 60sec )X35cycles, 72℃; 3min	685bp (PCR product)
		tp53-R3(exon11)	5'-ctcccaaacatccctcacag	TaKaRa Ex Taq HS
