# Supplementary material for: Disturbed alternative splicing of FIR (PUF60) directed cyclin E overexpression in esophageal cancers
Source: Oncotarget. 2018 May 1;9(33):22929–44. doi: 10.18632/oncotarget.25149 (PMC5955432; doi:10.18632/oncotarget.25149)
Supplement: Supplementary file 5 [file oncotarget-09-22929-s005.xlsx]

## Sheet: 食道癌 (変更後)
Table S5. List of ESCC patients examined for anti-FIRexon2 autoantibodies in the sera.
			Abnormal data		Alpha counts	U/ml	ng/ml	ng/ml	ng/ml
			cut-off value		3171<	1.3<	5.2<	2.1<	1.5<
Sample no	Age	Sex	Pathology	Stages	anti-FIRΔexon2 Ab	anti-p53 Ab	CEA	CYFRA	SCC
1	66	M	SCC	4	2239	4.18	2.1	10	17.6	Abbreviations
2	76	M	SCC	2	4523	25	6.8	0.7	0.8
3	66	M	SCC	4	1714	0.2	3.2	2.4	1.7	SCC: Squamous cell carcinoma
4	69	M	SCC	1	2649	0.23	1.7	0.9	0.9	Ad ca: adenocarcinoma
5	80	M	SCC	3	1178	0.2	2.8	4.1	1.1	CEA: carcinoembryonic antigen
6	72	M	SCC	3	1761	1.86	2.2	1.2	0.8	CYFRA: cytokeratin 19 fragment
7	66	M	SCC	4	2221	0.2	6.2	2.8	1.9	Abs: antibodies
8	69	F	SCC	3	1617	0.29	1	0.5	1.2
9	53	F	SCC	4	13766	72.61	3.9	1.2	1.1
10	59	M	SCC	2	2199	0.71	7.5	0.7	1.2
11	58	M	SCC	2	891	0.2	2.1	0.8	0.6
12	49	M	SCC	0.1.2	1323	4.19	2.1	0.6	1.2
13	56	M	SCC	3	2483	0.2	0.9	1.3	2.1
14	69	F	SCC	3	1768	1.22	1.4	0.7	0.8
15	69	M	SCC	4	2204	25.62	3.4	2.4	2.1
16	70	M	SCC	3	2676	2.64	0.8	4	5.6
17	70	M	SCC	4	2313	0.22	4.6	1.1	1
18	77	M	SCC	0.1.2	2648	0.21	1.4	0.8	0.7
19	64	M	SCC	0.1.2	1517	0.2	3	2	2.1
20	81	M	SCC	4	1864	0.52	8.3	4.1	3.3
21	72	M	SCC	2	3325	0.2	3	1.2	3.2
22	65	M	SCC	2	2443	0.2	1.3	1	1.4
23	71	M	SCC	0.1.2	3986	2.8	1	0.9	1
24	68	M	SCC	3	911	63.8	5.4	2.7	1.3
25	63	M	SCC	3	1093	0.2	3.6	2	3.9
26	67	M	SCC	2	1304	0..2	1.2	0.7	1.7
27	74	M	SCC	1.2	1390	0.79	5.3	1.2	1.1
28	63	M	SCC	3	2460	0.2	2.1	2.3	1
29	64	M	SCC	3	2463	10.92	2.5	0.8	1.2
30	62	M	SCC	N.D.	2108	138	5.3	0.7	0.6
31	78	M	SCC	4	3718	0.2	20.1	1.7	235.2
32	48	M	SCC	0	504	1.48	4.5	0.9	1.9
33	78	M	SCC	3	0	0.2	1.5	0.6	1
34	64	M	SCC	1	1872	0.9	9.4	1.1	0.5
35	80	M	SCC	4	2845	1.06	2.9	1.1	0.9
36	64	M	SCC	3	1919	11.6	2.7	1.5	0.8
37	59	M	SCC	2	3281	0.38	5.4	1.6	2.2
38	72	M	SCC	3	2433	0.35	2.1	2	8.7
39	66	M	SCC	0	1839	0.2	2.1	1.4	6.6
40	77	F	SCC	4	1214	0.2	2.6	2.6	1.2
41	59	M	SCC	1	2971	0.4	4.3	1.9	2.4
42	78	M	SCC	0	1356	0.2	4.8	3.2	1.2
43	74	M	SCC	3	2750	0.2	3.9	9.6	3.5
44	55	M	SCC	3	0	N.D.	3	N.D.	N.D.
45	65	M	SCC	3	3424	1.15	5.1	2.4	1.7
46	38	M	SCC	0.1.2	1837	6.4	2	0.7	1.5
47	62	M	SCC	3	1944	0.2	2.7	1.7	1.1
48	64	M	SCC	3	2463	0.2	N.D.	2.5	N.D.
49	52	M	SCC	3	0	0.22	2.5	0.6	1.1
50	58	M	SCC	0.1.2	3545	0.2	0.7	0.5	1.4
51	68	M	SCC	4	1565	1.02	4.7	1.4	5.8
52	68	M	SCC	2	6147	0.2	2.9	4.3	1.1
53	78	M	SCC	3	3659	0.2	11.2	9.1	4.1
54	66	M	SCC	0.1.2	1265	0.2	3.1	0.5	1
55	76	F	SCC	4	1694	0.2	2	2.3	7.2
56	54	M	SCC	4	1032	3408	4.1	3.3	3.2
57	65	M	SCC	2	0	0.29	2.6	2.2	0.5
58	69	M	SCC	0.1.2	2116	0.2	4.1	1.9	1.9
59	72	M	SCC	4	2321	4.1	7.1	23.1	48
60	64	M	SCC	4	2895	0.31	3.6	4.1	8.9
61	71	M	SCC	4	2119	0.2	5.9	2	2.1
62	84	M	SCC	4	2785	0.2	99.6	29.5	1.7
63	58	M	SCC	4	2029	1.75	2.9	2.4	0.9
64	67	M	SCC	4	2125	0.2	0.9	0.6	0.9
65	82	F	SCC	2	3545	15.84	1	0.8	1.2
66	65	F	SCC	2	1342	2.31	2.5	25.5	2.8
67	73	M	SCC	3	1341	2280	17	1.1	1.4
68	78	F	SCC	0	2932	0.2	3.2	1.8	0.8
69	74	M	SCC	4	4558	17.46	2.5	14.4	12.1
70	69	M	SCC	4	1583	0.2	3.3	1.3	0.7
71	66	M	SCC	2	3042	0.31	1.5	1.6	1.2
72	72	M	SCC	0.1.2	6817	7.56	2.6	1	0.9
73	56	M	SCC	3	2003	150	0.9	1	0.8
74	70	M	SCC	1	3338	2.19	4.8	1.2	1.6
75	74	M	SCC	0.1.2	1727	0.2	4.7	7.4	2.7
76	62	M	SCC	4	2736	15.84	1.2	1.4	1.4
77	77	M	SCC	0.1.2	2138	0.98	1.1	0.4	2.2
78	70	M	SCC	3	1557	0.2	2.4	3.1	0.5
79	68	M	SCC	3.4	1751	22.77	10.1	17.1	5.9
80	70	M	SCC	3	2974	0.2	2.2	1.5	0.3
81	68	F	SCC	0.1.2	2466	0.2	0.5	0.9	0.7
82	66	M	SCC	4	2650	0.2	2	0.9	1.2
83	81	F	SCC	1	2103	0.2	1.5	1.7	0.7
